# Supplementary material for: Electrophysiological Frequency Band Ratio Measures Conflate Periodic and Aperiodic Neural Activity
Source: eNeuro. 2020 Dec 17;7(6):ENEURO.0192-20.2020. doi: 10.1523/ENEURO.0192-20.2020 (PMC7768281; doi:10.1523/ENEURO.0192-20.2020)
Supplement: Extended Data 1 — Project code. Supplementary package of code used for simulations and analysis. Download Extended Data 1, ZIP file. [file enu-eN-NWR-0192-20-s02.zip]

Archive with 94 entries (83 files):
- br-code/
- br-code/.DS_Store
- __MACOSX/
- __MACOSX/br-code/
- __MACOSX/br-code/._.DS_Store
- br-code/LICENSE
- __MACOSX/br-code/._LICENSE
- br-code/requirements.txt
- __MACOSX/br-code/._requirements.txt
- br-code/bratios/
- br-code/bratios/bootstrap.py
- __MACOSX/br-code/bratios/
- __MACOSX/br-code/bratios/._bootstrap.py
- br-code/bratios/plot.py
- __MACOSX/br-code/bratios/._plot.py
- br-code/bratios/.DS_Store
- __MACOSX/br-code/bratios/._.DS_Store
- br-code/bratios/sims.py
- br-code/bratios/analysis.py
- __MACOSX/br-code/bratios/._analysis.py
- br-code/bratios/paths.py
- __MACOSX/br-code/bratios/._paths.py
- br-code/bratios/__pycache__/
- br-code/bratios/__pycache__/plot.cpython-37.pyc
- br-code/bratios/__pycache__/paths.cpython-37.pyc
- br-code/bratios/__pycache__/settings.cpython-37.pyc
- br-code/bratios/__pycache__/interacting_params_generation.cpython-37.pyc
- br-code/bratios/__pycache__/bootstrap.cpython-37.pyc
- br-code/bratios/__pycache__/utils.cpython-37.pyc
- br-code/bratios/__pycache__/ratios.cpython-37.pyc
- br-code/bratios/__pycache__/analysis.cpython-37.pyc
- br-code/bratios/__pycache__/sims.cpython-37.pyc
- br-code/bratios/utils.py
- br-code/bratios/settings.py
- __MACOSX/br-code/bratios/._settings.py
- br-code/bratios/ratios.py
- br-code/README.md
- __MACOSX/br-code/._README.md
- br-code/scripts/
- br-code/scripts/gen_interacting_param_sims.py
- br-code/scripts/gen_single_param_sims.py
- br-code/scripts/analyze_interacting_param_sims.py
- br-code/scripts/analyze_single_param_sims.py
- br-code/notebooks/
- br-code/notebooks/5-EEG-Analysis.ipynb
- br-code/notebooks/.DS_Store
- __MACOSX/br-code/notebooks/
- __MACOSX/br-code/notebooks/._.DS_Store
- br-code/notebooks/1-LiteratureSearch.ipynb
- br-code/notebooks/A1-SpectralRotations.ipynb
- br-code/notebooks/0-Introduction.ipynb
- br-code/notebooks/__pycache__/
- br-code/notebooks/__pycache__/bootstrap.cpython-37.pyc
- br-code/notebooks/README.md
- __MACOSX/br-code/notebooks/._README.md
- br-code/notebooks/7-EEG-Blocks.ipynb
- br-code/notebooks/A2-EEGDataChecks.ipynb
- __MACOSX/br-code/notebooks/._A2-EEGDataChecks.ipynb
- br-code/notebooks/4-Sims-Analysis.ipynb
- br-code/notebooks/6-EEG-Topographies.ipynb
- br-code/notebooks/.ipynb_checkpoints/
- br-code/notebooks/.ipynb_checkpoints/3-Sims-Generation-checkpoint.ipynb
- br-code/notebooks/.ipynb_checkpoints/4-SimulationsAnalysis-checkpoint.ipynb
- br-code/notebooks/.ipynb_checkpoints/0-Introduction-checkpoint.ipynb
- br-code/notebooks/.ipynb_checkpoints/1-Ratio-Calculation-Methods-checkpoint.ipynb
- br-code/notebooks/.ipynb_checkpoints/5-EEG-Analysis-checkpoint.ipynb
- br-code/notebooks/.ipynb_checkpoints/RealDataFOOOFPlot-checkpoint.ipynb
- br-code/notebooks/.ipynb_checkpoints/A3-ReviewResponses-checkpoint.ipynb
- br-code/notebooks/.ipynb_checkpoints/4-Sims-Analysis-checkpoint.ipynb
- br-code/notebooks/.ipynb_checkpoints/A2-EEGDataDetails-checkpoint.ipynb
- br-code/notebooks/.ipynb_checkpoints/0-BandRatios-Introduction-checkpoint.ipynb
- br-code/notebooks/.ipynb_checkpoints/LiteratureSearch-checkpoint.ipynb
- br-code/notebooks/.ipynb_checkpoints/2-Conflations-checkpoint.ipynb
- br-code/notebooks/.ipynb_checkpoints/BandRatios-Plot-checkpoint.ipynb
- br-code/notebooks/.ipynb_checkpoints/4a-Topos-checkpoint.ipynb
- br-code/notebooks/.ipynb_checkpoints/5-EEGDataset-Analysis-checkpoint.ipynb
- br-code/notebooks/.ipynb_checkpoints/1-BandRatio-Conflation-checkpoint.ipynb
- br-code/notebooks/.ipynb_checkpoints/4-EEG-Dataset-Analysis-checkpoint.ipynb
- br-code/notebooks/.ipynb_checkpoints/6-EEGDataset-Topographies-checkpoint.ipynb
- br-code/notebooks/.ipynb_checkpoints/0-Band-Ratio_Introduction-checkpoint.ipynb
- br-code/notebooks/.ipynb_checkpoints/1-LiteratureSearch-checkpoint.ipynb
- br-code/notebooks/.ipynb_checkpoints/2-Simulation-Generation-checkpoint.ipynb
- br-code/notebooks/.ipynb_checkpoints/A2-DataAudits-checkpoint.ipynb
- br-code/notebooks/.ipynb_checkpoints/3a-Rotation-Explore-checkpoint.ipynb
- br-code/notebooks/.ipynb_checkpoints/A1-SpectralRotations-checkpoint.ipynb
- br-code/notebooks/.ipynb_checkpoints/7-EEG-Blocks-checkpoint.ipynb
- br-code/notebooks/.ipynb_checkpoints/A2-EEGDataChecks-checkpoint.ipynb
- br-code/notebooks/.ipynb_checkpoints/Topos-checkpoint.ipynb
- br-code/notebooks/.ipynb_checkpoints/3-Simulation-Analysis-checkpoint.ipynb
- br-code/notebooks/.ipynb_checkpoints/2-BandRatios-Conflations-checkpoint.ipynb
- br-code/notebooks/.ipynb_checkpoints/6-EEG-Topographies-checkpoint.ipynb
- br-code/notebooks/.ipynb_checkpoints/3-Simulations-Generation-checkpoint.ipynb
- br-code/notebooks/3-Sims-Generation.ipynb
- br-code/notebooks/2-Conflations.ipynb
