# Supplementary material for: Electrophysiological Frequency Band Ratio Measures Conflate Periodic and Aperiodic Neural Activity
Source: eNeuro. 2020 Dec 17;7(6):ENEURO.0192-20.2020. doi: 10.1523/ENEURO.0192-20.2020 (PMC7768281; doi:10.1523/ENEURO.0192-20.2020)
Supplement: Extended Data 1 — Project code. Supplementary package of code used for simulations and analysis. Download Extended Data 1, ZIP file. [file enu-eN-NWR-0192-20-s02.zip › br-code/requirements.txt]

numpy
pandas
scipy
matplotlib
seaborn
mne >= 0.18.2
fooof >= 1.0.0
lisc >= 0.1.0
