# Supplementary material for: Electrophysiological Frequency Band Ratio Measures Conflate Periodic and Aperiodic Neural Activity
Source: eNeuro. 2020 Dec 17;7(6):ENEURO.0192-20.2020. doi: 10.1523/ENEURO.0192-20.2020 (PMC7768281; doi:10.1523/ENEURO.0192-20.2020)
Supplement: Extended Data 1 — Project code. Supplementary package of code used for simulations and analysis. Download Extended Data 1, ZIP file. [file enu-eN-NWR-0192-20-s02.zip › br-code/bratios/plot.py]

"""A collection of functions to plot data."""

import numpy as np
import seaborn as sns
from scipy.stats import spearmanr
import matplotlib.pyplot as plt
from matplotlib import cm
from matplotlib.ticker import FormatStrFormatter

import mne

from ratios import calc_interacting_param_ratios
from settings import *
from paths import FIGS_PATHS as fp

###################################################################################################
###################################################################################################

def plot_interacting_sims(data, param1, param2, plot_log=False, show=False, save_fig=False,
                          file_path=fp.sims_interacting, file_name='InteractingSims'):
    """Plots heatmaps for interacting parameter simulations.

    Parameters
    ----------
    data : list of lists
        List of power spectra.
    param1 : string
        Param used in simulation.
    param2 : string
        Param used in simulation.
    plot_log : boolean
        Whether to log values before plotting the heatmap.
    show : boolean
        Whether to display to plot.
    save_fig : boolean
        Whether to save out the figure.
    file_path : string
        Path to save the plot to.
    file_name : string
        File name to save the plot with.
    """

    # Calculate ratios
    ratios = calc_interacting_param_ratios(data)

    if plot_log:
        ratios = np.log10(ratios)
        vmin, vmax = 0, 1.6
    else:
        vmin, vmax = None, None

    fig, ax = plt.subplots()
    sns.heatmap(ratios, vmin, vmax, xticklabels=PARAMS[param2], yticklabels=PARAMS[param1])
    plt.yticks(rotation=0)

    ax.invert_yaxis()
    plt.xlabel(param2, {'fontsize' : 14})
    plt.ylabel(param1, {'fontsize' : 14})
    plt.tight_layout()

    if save_fig:
        plt.savefig(fp.make_file_path(file_path, file_name, 'pdf'));

    if not show:
        plt.close()


def plot_param_ratio_corr(data, x_labels=FEATURE_LABELS, y_labels=BAND_NAMES,
                          yrotation=45, show=True, save_fig=False,
                          file_path=fp.eeg_corrs, file_name="corrplot"):
    """Plot correlations between BandRatio measures and spectral features.

    Parameters
    ----------
    data: 2x3 ndarray
        Correlations of BandRatios to Spectral Features.
    y_labels: list of strings
        Labels of slow and fast wave to use on y-axis.
    show : boolean
        Whether to display to plot.
    save_fig: boolean
        If True - save plot.
    file_path : string
        Path to save the plot to.
    file_name : string
        File name to save the plot with.
    """

    if not np.all(data):
        raise RuntimeError("No data - cannot proceed.")

    fig, ax2 = plt.subplots()
    ax2 = sns.heatmap(data, cmap="bwr", yticklabels=y_labels, xticklabels=x_labels,
                      annot=True, fmt='1.2f', vmin=-1, vmax=1, annot_kws={"size": 20}, ax=ax2);
    plt.yticks(rotation=yrotation, verticalalignment='center');

    plt.tight_layout()

    if save_fig:
        plt.savefig(fp.make_file_path(file_path, file_name, 'pdf'));

    if not show:
        plt.close()


def plot_param_ratio_corr_exp(exp, cbar=False, show=False, save_fig=False,
                              file_path=fp.eeg_corrs, file_name="exp_corrplot"):
    """Same as `plot_param_ratio_corr`, but for the exponent."""

    fig, ax1 = plt.subplots(figsize=(2.5, 1.75));
    ax1 = sns.heatmap(exp[0].reshape((1, 1)), cmap="bwr", annot=True, fmt='1.2f',
                      cbar=cbar, vmin=-1, vmax=1, annot_kws={"size": 30}, ax=ax1);

    plt.tick_params(axis='both', which='both', bottom=False, top=False,
                    labelbottom=False, left=False, labelleft=False);

    if save_fig:
        plt.savefig(fp.make_file_path(file_path, file_name + '_exp', 'pdf'));

    if not show:
        plt.close()


def plot_param_topo(data, raw, label='', save=False):
    """Plots the topography of a spectral parameter."""

    fig, ax = plt.subplots();
    mne.viz.plot_topomap(data, raw.info, vmin=min(data), vmax=max(data),
                         cmap=cm.viridis, contours=0, axes=ax);
    ax.set_title(label)

    if save:
        fig.savefig(fp.make_file_path(fp.eeg_topos, label + '-topo', 'pdf'));


def plot_scatter(x_data, y_data, xlabel=None, ylabel=None, annotate=True, ax=None):
    """Plot a scatterplot, with annotated correlation value."""

    ax = plt.subplots()[1] if not ax else ax

    ax.scatter(x_data, y_data, alpha=0.2)

    ax.set_xlabel(xlabel)
    ax.set_ylabel(ylabel)

    if annotate:
        r_val = spearmanr(x_data, y_data, nan_policy='omit')[0]
        plt.text(0.65, 0.11, 'r={:1.2f}'.format(r_val),
                 size=20, transform=ax.transAxes);

    ax.yaxis.set_major_formatter(FormatStrFormatter('%.1f'))
