# Supplementary material for: Electrophysiological Frequency Band Ratio Measures Conflate Periodic and Aperiodic Neural Activity
Source: eNeuro. 2020 Dec 17;7(6):ENEURO.0192-20.2020. doi: 10.1523/ENEURO.0192-20.2020 (PMC7768281; doi:10.1523/ENEURO.0192-20.2020)
Supplement: Extended Data 1 — Project code. Supplementary package of code used for simulations and analysis. Download Extended Data 1, ZIP file. [file enu-eN-NWR-0192-20-s02.zip › br-code/bratios/sims.py]

"""Functions to simulating power spectra."""

import numpy as np

from fooof.sim import *

from settings import *

###################################################################################################
###################################################################################################

def gen_interacting_per_per(param1, param2, save_path):
    """Generates PSDs for interacting param simulation.

    Parameters
    ----------
    param1 : String
        A parameter from the periodic set.
    param2 : String
        The parameter from the periodic set.
    save_path : String
        Destination to save data.

    Notes
    -----
    This function saves out the generated PSDs to save_path.
    """

    fs = gen_freqs(FREQ_RANGE, FREQ_RES)
    check_per_params(param1, param2)
    out = np.zeros(shape=(len(PARAMS[param1]), len(PARAMS[param2]), len(fs)))
    p1_stepper = Stepper(*STEPPERS[param1])

    for p1_ind, p1_val in enumerate(p1_stepper):

        p2_stepper = Stepper(*STEPPERS[param2])
        def_per_params = DEF_PARAMITER

        #Change def parameters to include stepper object
        def_per_params[PERIODIC_INDICES[param1]] = p1_val
        def_per_params[PERIODIC_INDICES[param2]] = p2_stepper
        paramiter = param_iter(def_per_params)

        for p2_ind, p2_val in enumerate(paramiter):

            fs, pws = gen_power_spectrum(FREQ_RANGE, AP_DEF, p2_val)
            out[p1_ind, p2_ind, :] = pws

    np.save(save_path, out)


def check_per_params(param1, param2):
    """ Function to check if both parameters are in periodic set.

    Parameters
    ----------
    param1 : String
        Potential param from periodic or aperiodic set.
    param2 : String
        Potential param from periodic or aperiodic set.

    Raises
    ------
    ValueError
        If the param inputs are not understood.
    """

    if param1 not in PERIODIC or param2 not in PERIODIC:
        raise ValueError("Please provide two periodic parameters")


def gen_interacting_aper_per(param1, param2, save_path):
    """Generates PSDs for interacting param simulation.

    Parameters
    ----------
    param1 : String
        A parameter from the periodic or aperiodic set.
    param2 : String
        The parameter from the other set compared to param1.
    save_path : String
        Destination to save data.

    Notes
    -----
    This function saves out the generated PSDs to save_path.
    """

    fs = gen_freqs(FREQ_RANGE, FREQ_RES)

    # Set Aperiodic to param1
    aperiodic_param, periodic_param = check_aper_per_params(param1, param2)
    out = np.zeros(shape=(len(PARAMS[aperiodic_param]), len(PARAMS[periodic_param]), len(fs)))
    p1_stepper = Stepper(*STEPPERS[aperiodic_param])

    for p1_ind, p1_val in enumerate(p1_stepper):

        aperiodic_set = set_aperiodic(aperiodic_param, p1_val)
        p2_stepper = Stepper(*STEPPERS[periodic_param])
        def_per_params = DEF_PARAMITER

        # Change def parameters to include stepper object
        def_per_params[PERIODIC_INDICES[periodic_param]] = p2_stepper
        paramiter = param_iter(def_per_params)

        for p2_ind, p2_val in enumerate(paramiter):

            fs, pws = gen_power_spectrum(FREQ_RANGE, aperiodic_set, p2_val)
            out[p1_ind, p2_ind,:] = pws

    np.save(save_path, out)


def check_aper_per_params(param1, param2):
    """Checks if one periodic param and one aperiodic param are provided.

    Parameters
    ----------
    param1 : String
        A parameter from the periodic or aperiodic set.
    param2 : String
        The parameter from the other set compared to param1.
    """

    if param1 in APERIODIC and param2 in PERIODIC:
        return param1, param2
    elif param2 in APERIODIC and param1 in PERIODIC:
        return param2, param1
    else:
        raise ValueError("Please provide both a periodic and aperiodic parameter")


def set_aperiodic(param, val):
    """Sets stepper in correct position of aperiodic set.

    Parameters
    ----------
    param : String
        Parameter from {"EXP", "OFF"}
    val :
        Stepper object

    Outputs
    -------
    list
        Aperiodic params
    """

    if param == "EXP":
        return [OFF_DEF, val]
    elif param == "OFF":
        return [val, EXP_DEF]
    else:
        raise ValueError("Please provide either 'OFF' or 'EXP' as aperiodic parameter")
