# Supplementary material for: Electrophysiological Frequency Band Ratio Measures Conflate Periodic and Aperiodic Neural Activity
Source: eNeuro. 2020 Dec 17;7(6):ENEURO.0192-20.2020. doi: 10.1523/ENEURO.0192-20.2020 (PMC7768281; doi:10.1523/ENEURO.0192-20.2020)
Supplement: Extended Data 1 — Project code. Supplementary package of code used for simulations and analysis. Download Extended Data 1, ZIP file. [file enu-eN-NWR-0192-20-s02.zip › br-code/notebooks/A2-EEGDataChecks.ipynb]

# %% [markdown]
# Data Audits

This notebook is used to check and describe the data used in this project. 

# %% [code]
import pandas as pd
import matplotlib.pyplot as plt

# Import custom project code
import sys
sys.path.append('../bratios')
from paths import DATA_PATHS as dp

# %% [markdown]
### Load Data

# %% [code]
# Read datafile with dataset information
data_info = pd.read_csv(dp.make_file_path(dp.eeg_meta, 'MIPDB_PublicFile', 'csv'))

# Load the dataframe of processed data
df = pd.read_csv(dp.make_file_path(dp.eeg_outputs, 'spectral_measures_dataframe', 'csv'))

# %% [markdown]
### Check Data Descriptions

# %% [code]
# Check how many subjects are in the total dataset 
n_total = len(data_info['ID'].values)
print('Total number of subjects: \t', n_total)

# %% [code]
# Check descriptive information for participants ages
data_info[['Age']].describe()

# %% [code]
# Check descriptive information for participants reported sex
#   Note that is male is coded as 1 and female is coded as 2
data_info['Sex'].value_counts()

# %% [markdown]
### Check Subjects

# %% [code]
# Check how many subjects we have included
n_included = len(set(df['Subj_ID'].values))
print('Number of included subjects: \t', n_included)

# %% [code]
# Check how many subjects not included in our analysis
n_dropped = n_total - n_included
print('Number of dropped subjects: \t', n_dropped)

# %% [code]
# Check how many subject do not have resting state data available
n_missing_data = sum(data_info.EEG_resting == 0)
print('Number of subjects without resting state data: \t', n_missing_data)

# %% [code]
# Check the IDs of the subjects missing EEG data
missing_data_ids = set(data_info.ID[data_info.EEG_resting == 0].values)
print(missing_data_ids)

# %% [code]
# Get the list of IDs of subjects we didn't use
dropped_ids = set(data_info.ID.values) - set(df.Subj_ID.values)

# %% [code]
# Remove IDs that are listed as having no data
not_used_ids = dropped_ids - missing_data_ids

# %% [code]
# Check the remaining subjects not included
print(not_used_ids)

# %% [markdown]
### Dropped Subjects

Reasons subjects were not included:
- Missing resting state (001) files: 'A00055628'
    - This subject had no files marked as resting state, despite what was indicated in the README    
- Insufficient events: 'A00062219', 'A00055623', 'A00056716', 'A00054866', 'A00054488'
    - These subjects did not have enough resting state events in the events file
    - Threshold was >1 resting segment of both EO and EC

Note: 1 subject ('A00056733') who was indicated as not having resting state data, did still have files marked as resting (001). However, the event structure was wrong (seems to be a mis-labeled file). This subject was not used. 

# %% [markdown]
## Check FOOOF Model Fits

# %% [code]
# Collect a dataframe of the FOOOF model fit metrics
fit_metrics = df[['fit_error', 'fit_r2', 'fit_n_peaks']]

# %% [code]
# Check descriptive statistics of the FOOOF model fits
fit_metrics.describe()

# %% [code]
# Plot the distributions of the model fit metrics
fig, axes = plt.subplots(1, 3, figsize=(15, 4))
axes[0].hist(df.fit_error.values, bins=50);
axes[0].set_title('Fit Error', {'fontsize' : 20});
axes[1].hist(df.fit_r2.values, bins=50);
axes[1].set_title('Fit R-squared', {'fontsize' : 20});
axes[2].hist(df.fit_n_peaks.values, bins=8);
axes[2].set_title('Number of Fit Peaks', {'fontsize' : 20});

# %% [markdown]
## Check Averages of Spectral Measures

# %% [code]
# Collect a dataframe of the spectral features
feature_labels = ['TBR', 'TAR', 'ABR', 
                  'Theta_CF', 'Theta_PW', 'Theta_BW',
                  'Alpha_CF', 'Alpha_PW', 'Alpha_BW', 
                  'Beta_CF', 'Beta_PW', 'Beta_BW', 
                  'Exp', 'Off']
spect_feats = df[feature_labels]

# %% [code]
# Check descriptive statistics of spectral features
spect_feats.describe()

# %% [code]
# Check the correlation between spectral features
spect_feats.corr(method='spearman')
